# Supplementary material for: Patterns of Disease Progression and Outcomes of Inferior ST-Elevation Myocardial Infarction Complicated by Cardiogenic Shock: The Multicenter INSTINCT Registry
Source: J Clin Med. 2025 Mar 25;14(7):2231. doi: 10.3390/jcm14072231 (PMC11989967; doi:10.3390/jcm14072231)
Supplement: Supplementary file 1 [file jcm-14-02231-s001.zip]

Archive with 1 entries (1 files):
- jcm-3473788-supplementary.pdf
